# Supplementary material for: De novo prediction of cis-regulatory elements and modules through integrative analysis of a large number of ChIP datasets
Source: BMC Genomics. 2014 Dec 2;15:1047. doi: 10.1186/1471-2164-15-1047 (PMC4265420; doi:10.1186/1471-2164-15-1047)
Supplement: Supplementary file 1 — Additional file 1: Table S1.: Summary of the 168 ChIP datasets we collected. (XLSX 17 KB) [file 12864_2014_6723_MOESM1_ESM.xlsx]

## Sheet: ModENCODE
Table S1:.Summary of the 168 datasets used in this study ( ModENCODE).
Data ID	Data Source	Data type	Antibody	Stages	PI
597	ModENCODE	ChIP-chip	GROUCHO	Embryos 0-12 hr	White, K.
601	ModENCODE	ChIP-chip	SNR1	Pupae	White, K.
602	ModENCODE	ChIP-chip	brahma	Pupae	White, K.
604	ModENCODE	ChIP-chip	ZFH1	Embryos 0-12 hr	White, K.
605	ModENCODE	ChIP-chip	Invected	Embryos 0-12 hr	White, K.
606	ModENCODE	ChIP-chip	DLL	Embryos 0-12 hr	White, K.
607	ModENCODE	ChIP-chip	CtBP	Embryos 0-12 hr	White, K.
608	ModENCODE	ChIP-chip	chinmo	Embryos 0-12 hr	White, K.
609	ModENCODE	ChIP-chip	Brakeless	Embryos 0-12 hr	White, K.
610	ModENCODE	ChIP-chip	GSBN	Embryos 7-24 hr	White, K.
611	ModENCODE	ChIP-chip	ENGRAILED	Embryos 7-24 hr	White, K.
615	ModENCODE	ChIP-chip	TRAMTRACK	Embryos 0-12 hr	White, K.
616	ModENCODE	ChIP-chip	Stat92E	Embryos 0-12 hr	White, K.
617	ModENCODE	ChIP-chip	RUNT	Embryos 0-12 hr	White, K.
618	ModENCODE	ChIP-chip	KNOT	Embryos 0-12 hr	White, K.
623	ModENCODE	ChIP-chip	GROUCHO	Embryos 0-12 hr	White, K.
624	ModENCODE	ChIP-chip	FTZ-F1	Embryos 0-12 hr	White, K.
625	ModENCODE	ChIP-chip	ENGRAILED	Embryos 0-12 hr	White, K.
628	ModENCODE	ChIP-chip	BAB-1	Embryos 0-12 hr	White, K.
854	ModENCODE	ChIP-seq	nejire	Embryos 0-4 hr	White, K.
855	ModENCODE	ChIP-seq	nejire	Embryos 4-8 hr	White, K.
856	ModENCODE	ChIP-seq	nejire	Embryos 12-16 hr	White, K.
858	ModENCODE	ChIP-seq	nejire	Embryos 20-24 hr	White, K.
859	ModENCODE	ChIP-seq	nejire	Larvae L1 stage	White, K.
860	ModENCODE	ChIP-seq	nejire	Larvae L3 stage	White, K.
861	ModENCODE	ChIP-seq	nejire	Pupae	White, K.
862	ModENCODE	ChIP-seq	nejire	Adult Female	White, K.
863	ModENCODE	ChIP-seq	nejire	Adult Male	White, K.
876	ModENCODE	ChIP-chip	nejire	Embryos 4-8 hr	White, K.
877	ModENCODE	ChIP-chip	nejire	Embryos 16-20 hr	White, K.
878	ModENCODE	ChIP-chip	nejire	Larvae L1 stage	White, K.
879	ModENCODE	ChIP-chip	nejire	Larvae L3 stage	White, K.
880	ModENCODE	ChIP-chip	nejire	Pupae	White, K.
881	ModENCODE	ChIP-chip	nejire	Adult Female	White, K.
882	ModENCODE	ChIP-chip	nejire	Adult Male	White, K.
898	ModENCODE	ChIP-chip	Kruppel	Embryos 0-8 hr	White, K.
902	ModENCODE	ChIP-chip	Caudal	Embryos 0-4 hr	White, K.
979	ModENCODE	ChIP-chip	senseless	Embryos 4-8 hr	White, K.
985	ModENCODE	ChIP-seq	nejire	Embryos 8-12 hr	White, K.
2568	ModENCODE	ChIP-chip	GAF	Late Embryonic stage	White, K.
2569	ModENCODE	ChIP-chip	Brakeless	Embryos 0-4 hr	White, K.
2570	ModENCODE	ChIP-chip	Caudal	Embryos 0-4 hr	White, K.
2571	ModENCODE	ChIP-chip	Dichaete	Embryos 0-8 hr	White, K.
2572	ModENCODE	ChIP-chip	Disco	Embryos 0-8 hr	White, K.
2573	ModENCODE	ChIP-chip	GATAe	Embryos 0-8 hr	White, K.
2574	ModENCODE	ChIP-chip	hairy	Embryos 0-8 hr	White, K.
2575	ModENCODE	ChIP-chip	Huckebein	Embryos 0-8 hr	White, K.
2576	ModENCODE	ChIP-chip	Jumeau	Embryos 0-8 hr	White, K.
2603	ModENCODE	ChIP-chip	eGFP	Embryos 1-6 hr	White, K.
2625	ModENCODE	ChIP-seq	Caudal	Adult Female	White, K.
2626	ModENCODE	ChIP-seq	Caudal	Embryos 0-4 hr	White, K.
2637	ModENCODE	ChIP-seq	Caudal	Embryos 4-8 hr	White, K.
2640	ModENCODE	ChIP-seq	eGFP	Larvae L3 stage	White, K.
2641	ModENCODE	ChIP-seq	eGFP	White prepupae (WPP) 10-11 hr	White, K.
2642	ModENCODE	ChIP-seq	eGFP	White prepupae (WPP) 30-33 hr	White, K.
3229	ModENCODE	ChIP-seq	eGFP	Embryos 16-24 hr	White, K.
3230	ModENCODE	ChIP-seq	eGFP	Larvae L3 stage	White, K.
3231	ModENCODE	ChIP-seq	Caudal	Adult Female 3 days	White, K.
3232	ModENCODE	ChIP-seq	Sin3A	Embryos 0-12 hr	White, K.
3233	ModENCODE	ChIP-seq	nejire	Embryos 0-4 hr	White, K.
3235	ModENCODE	ChIP-seq	Disco	Embryos 0-8 hr	White, K.
3237	ModENCODE	ChIP-seq	PCL	Embryos 0-8 hr	White, K.
3238	ModENCODE	ChIP-seq	GAF	Embryos 16-24 hr	White, K.
3239	ModENCODE	ChIP-seq	eGFP	Embryos 1-6 hr	White, K.
3240	ModENCODE	ChIP-seq	CG8478	Embryos 8-16 hr	White, K.
3242	ModENCODE	ChIP-seq	Huckebein	Embryos 8-16 hr	White, K.
3243	ModENCODE	ChIP-seq	KNI	Embryos 8-16 hr	White, K.
3251	ModENCODE	ChIP-seq	PolII
3251	ModENCODE	ChIP-seq	PolII_53
3251	ModENCODE	ChIP-seq	PolII_54
3390	ModENCODE	ChIP-seq	Hr39	Embryos 16-24 hr	White, K.
3393	ModENCODE	ChIP-seq	bonus	Embryos 16-24 hr	White, K.
3394	ModENCODE	ChIP-seq	Kruppel	Embryos 16-24 hr	White, K.
3395	ModENCODE	ChIP-seq	Dichaete	Embryos 0-8 hr	White, K.
3396	ModENCODE	ChIP-seq	Su(var)3-9	Embryos 0-12 hr	White, K.
3399	ModENCODE	ChIP-seq	trem	Adult Female	White, K.
3400	ModENCODE	ChIP-seq	eGFP	Embryos 1-6 hr	White, K.
3401	ModENCODE	ChIP-seq	eGFP	Embryos 8-16 hr	White, K.
3403	ModENCODE	ChIP-seq	Caudal	Larvae L3 stage	White, K.
3391 and3392	ModENCODE	ChIP-seq	HP1	Embryos 16-24 hr	White, K.
603612	ModENCODE	ChIP-chip	UBX	Embryos 3-8 hr	White, K.
849 and857	ModENCODE	ChIP-seq	nejire	Embryos 16-20 hr	White, K.
978 and2577	ModENCODE	ChIP-chip	senseless	Embryos 4-8 hr	White, K.

## Sheet: BDTNP
Table S1. Summary of the 168 datasets used in this study (BDNTP)
Data ID	Data source	Data Type	Antibody	Stage
bcd_1_012505-sym-1	BDTNP	ChIP-chip	bcd	Embryo 5
bcd_2_092005-sym-1	BDTNP	ChIP-chip	bcd	Embryo 5
cad_1_020107-sym-1	BDTNP	ChIP-chip	cad	Embryo 5
D_1_120106-sym-1	BDTNP	ChIP-chip	D	Embryo 5
da_2_050307-sym-1	BDTNP	ChIP-chip	da	Embryo 5
dl_3_120106-sym-1	BDTNP	ChIP-chip	dl	Embryo 5
ftz_3_032707-sym-1	BDTNP	ChIP-chip	ftz	Embryo 5
gt_2_020107-sym-1	BDTNP	ChIP-chip	gt	Embryo 5
h_1_040108-sym-1	BDTNP	ChIP-chip	hry	Embryo 5
h_2_040108-sym-1	BDTNP	ChIP-chip	hry	Embryo 5
hb_1_012505-sym-1	BDTNP	ChIP-chip	hb	Embryo 5
hb_1S9_072607-sym-1	BDTNP	ChIP-chip	hb	Embryo 5
hb_2_092305-sym-1	BDTNP	ChIP-chip	hb	Embryo 9
hb_2S9_072607-sym-1	BDTNP	ChIP-chip	hb	Embryo 9
hkb_1_121407-sym-1	BDTNP	ChIP-chip	hkb	Embryo 5
hkb_2_121407-sym-1	BDTNP	ChIP-chip	hkb	Embryo 5
hkb_3_121407-sym-1	BDTNP	ChIP-chip	hkb	Embryo 5
kni_2_092706-sym-1	BDTNP	ChIP-chip	kni	Embryo 5
kr_1_113005-sym-1	BDTNP	ChIP-chip	kr	Embryo 5
kr_2_113005-sym-1	BDTNP	ChIP-chip	kr	Embryo 5
mad_2_020907-sym-1	BDTNP	ChIP-chip	mad	Embryo 5
med_2_062708-sym-1	BDTNP	ChIP-chip	med	Embryo 5
polII_8WG16_092905-sym-1	BDTNP	ChIP-chip	8WG16	Embryo 5
polII_H14_092905-sym-1	BDTNP	ChIP-chip	H14	Embryo 5
prd_BQ_021105-sym-1	BDTNP	ChIP-chip	prd	Embryo 5
prd_FQ_021105-sym-1	BDTNP	ChIP-chip	prd	Embryo 5
run_1_020907-sym-1	BDTNP	ChIP-chip	run	Embryo 5
run_2_020907-sym-1	BDTNP	ChIP-chip	run	Embryo 5
shn_2_040108-sym-1	BDTNP	ChIP-chip	shn	Embryo 5
shn_3_040108-sym-1	BDTNP	ChIP-chip	shn	Embryo 5
slp1_1_032707-sym-1	BDTNP	ChIP-chip	slp1	Embryo 5
sna_1_081506-sym-1	BDTNP	ChIP-chip	sna	Embryo 5
sna_2_081506-sym-1	BDTNP	ChIP-chip	sna	Embryo 5
TFIIB_1_012406-sym-1	BDTNP	ChIP-chip	TFIIB	Embryo 5
tll_1_031108-sym-1	BDTNP	ChIP-chip	tll	Embryo 5
twi_1_081506-sym-1	BDTNP	ChIP-chip	twi	Embryo 5
twi_2_081506-sym-1	BDTNP	ChIP-chip	twi	Embryo 5
z_2_051504-sym-1	BDTNP	ChIP-chip	z	Embryo 5

## Sheet: Literature
Table S1. Summary of the 168 datasets used in this study ( Literature).
Literature title	link	GEO ID	Data type
Binding Site Turnover Produces Pervasive Quantitative Changes in Transcription Factor Binding between Closely Related Drosophila Species	http://www.ncbi.nlm.nih.gov/geo/query/acc.cgi?acc=GSE20369	GSE20369	ChIP-seq
Polycomb Repressive Complex 2-Dependent and -Independent Functions of Jarid2 in Transcriptional Regulation in Drosophila	http://mcb.asm.org/content/32/9/1683.long	GSE36039	ChIP-seq
Zelda binding in the early Drosophila melanogaster embryo marks regions subsequently activated at the maternal-to-zygotic transition.	http://www.ncbi.nlm.nih.gov/geo/query/acc.cgi?acc=GSE30757	GSE30757	ChIP-seq
Dorsal dependent CBP binding on a genome wide scale	http://www.ncbi.nlm.nih.gov/geo/query/acc.cgi?acc=GSE34221	GSE34221	ChIP-seq
Genome-wide chromatin analysis of wing imaginal discs	http://www.ncbi.nlm.nih.gov/geo/query/acc.cgi?acc=GSE24115	GSE24115	ChIP-seq
Identification of Functional Elements and Regulatory Circuits by Drosophila modENCODE	http://www.sciencemag.org/content/330/6012/1787.long	N/A	ChIP-seq and ChIP-chip
