# Supplementary material for: De novo prediction of cis-regulatory elements and modules through integrative analysis of a large number of ChIP datasets
Source: BMC Genomics. 2014 Dec 2;15:1047. doi: 10.1186/1471-2164-15-1047 (PMC4265420; doi:10.1186/1471-2164-15-1047)
Supplement: Supplementary file 3 — Additional file 3: Table S2.: Summary of the coverage of the datasets, predicted CRMs and CREs on the CDRs, NCRs and genome. (XLSX 9 KB) [file 12864_2014_6723_MOESM3_ESM.xlsx]

## Sheet: Table S2
Table S2. Summary of the coverage of the datasets, predicted CRMs and CREs on the CDRs and NCRs of the genome
Categories	Size (bs)	% of genome		CDRs				NCRs
				Size(bs)	% of category	% of genome		Size (bs)	% of category	% of genome
Genome	168736537	100		34529359	20.4635	100		134207178	79.5365	100
Covered by dataset	76555033	45.3696		12521733	16.3565	36.264		64033300	83.6435	47.7123
Covered by putative CRMs	49796159	29.5112		2915215	5.8543	8.44271		46880944	94.1457	34.9318
Covered by putative CREs	9045115	5.3605		461299	5.09998	1.33596		8583816	94.9	6.39594
