# Supplementary material for: De novo prediction of cis-regulatory elements and modules through integrative analysis of a large number of ChIP datasets
Source: BMC Genomics. 2014 Dec 2;15:1047. doi: 10.1186/1471-2164-15-1047 (PMC4265420; doi:10.1186/1471-2164-15-1047)
Supplement: Supplementary file 8 — Additional file 8: Table S3.: Summary of the 184 Umotifs. (XLSX 20 KB) [file 12864_2014_6723_MOESM8_ESM.xlsx]

## Sheet: Table S3
Table S3. Summary of the 184 Umotifs
Umotif ID	No. of Motifs	No. of CREs	No. of CREs in NCRs	Percentage of CRE in NCR	Known Motif Hit (p<0.001)
0	108	80808	76444	0.945995	FBgn0000286_3|FBgn0035625
1	57	66907	63591	0.950439
2	64	68091	65788	0.966178	FBgn0000286_2|FBgn0263108
3	16	37909	35805	0.944499	FBgn0034012|FBgn0028996|FBgn0039905
4	42	88702	85883	0.968219	FBgn0027339|FBgn0001180|FBgn0027339_2|FBgn0039905|hb
5	29	51389	48841	0.950417
6	17	26976	25686	0.95218	FBgn0004859
7	19	35913	34431	0.958734	FBgn0004795|FBgn0028996|FBgn0034012|ara
8	28	38633	37234	0.963787	FBgn0003715
9	29	38616	37178	0.962762
10	33	52759	51111	0.968764	bab1
11	7	14660	13763	0.938813
12	9	24730	24084	0.973878	FBgn0086680|vvl|FBgn0000028|FBgn0086680_2
13	36	28491	26933	0.945316
14	44	68637	65536	0.95482	FBgn0026411|FBgn0000061|FBgn0030058|FBgn0011701|FBgn0026411_2|FBgn0000014|FBgn0002023_2|FBgn0011701_2|FBgn0030058_2|FBgn0015524|FBgn0002522_2|FBgn0008636|FBgn0029775|FBgn0052105|FBgn0001077_3|FBgn0002522|FBgn0011278_2|FBgn0029775_2|FBgn0015561|FBgn0013751|FBgn0000577_3|FBgn0000099_3|FBgn0003267_2|FBgn0015524_2|FBgn0023489_2|FBgn0034821_2|FBgn0052532|FBgn0053980|FBgn0003944|FBgn0040318|FBgn0020617…
15	9	20734	20262	0.977235
16	5	8124	7205	0.886878
17	12	25665	22792	0.888058	FBgn0000413_24|FBgn0032209|FBgn0039169
18	15	32210	30907	0.959547	FBgn0035625|FBgn0003720|tll|FBgn0035625_3|FBgn0015381
19	7	12789	11178	0.874032
20	12	21971	21405	0.974239	slp1
21	2	11075	10881	0.982483	bab1|FBgn0263108
22	24	45215	42905	0.948911
23	11	27490	26984	0.981593
24	3	11638	10528	0.904623	FBgn0001168_2|FBgn0261283|FBgn0261283_2|h|FBgn0002733|FBgn0003513|FBgn0015014_2|FBgn0001204|FBgn0261283_4|FBgn0003513_2|FBgn0015014_3|FBgn0034946
25	5	15967	15578	0.975637	FBgn0000061|FBgn0030058|FBgn0026411|FBgn0011701_2|FBgn0085448|FBgn0038833|FBgn0025334_2|FBgn0026411_2|FBgn0052532|FBgn0085448_2|FBgn0053980|FBgn0011701|FBgn0024184|en|FBgn0030058_2|FBgn0000577_3|FBgn0029775_2|FBgn0034520_2|FBgn0053980_3|FBgn0002941|FBgn0054031|FBgn0030408|FBgn0002023_2|FBgn0024321_2|FBgn0024321|FBgn0026058_2|FBgn0038833_2|FBgn0053980_2|FBgn0054031_2|FBgn0000014|FBgn0002941_2|FBgn…
26	27	43345	41682	0.961633
27	5	19397	18518	0.954684	FBgn0035625|FBgn0035625_3
28	14	8662	8189	0.945394	FBgn0005694_2|FBgn0038787_2|FBgn0038787|FBgn0005694_3|FBgn0005694|Aef1|FBgn0037446_2
29	12	27283	26370	0.966536	sd
30	7	20618	19849	0.962702
31	6	15160	14799	0.976187	bab1
32	25	54646	52792	0.966073
33	8	14016	13554	0.967038	FBgn0032587
34	9	16848	14323	0.850131
35	27	41169	39513	0.959776	FBgn0027339_2|FBgn0038316|FBgn0001180_4|FBgn0027339
36	5	19513	18617	0.954082	FBgn0000611_2|exd|FBgn0027339_2|FBgn0038316|FBgn0001180_4|FBgn0034012
37	42	34158	32306	0.945781	z|FBgn0005558|ey|FBgn0035454|FBgn0013469|FBgn0004859_2
38	1	2668	2419	0.906672	FBgn0035625|FBgn0035625_3|FBgn0035625_2
39	1	762	707	0.927822	His2B
40	1	3884	3647	0.93898	FBgn0035625|FBgn0035625_3
41	28	39607	38098	0.961901
42	2	4304	4163	0.96724
43	1	1729	1692	0.9786
44	11	18455	17568	0.951937	FBgn0028996|FBgn0034012
45	35	43400	41823	0.963664	FBgn0004870_2
46	30	25485	24921	0.977869	FBgn0000286_2|FBgn0263108|Top2
47	18	22181	21518	0.97011	slp1
48	17	24685	22995	0.931537
49	17	29362	28339	0.965159	Top2
50	12	11393	10813	0.949092
51	11	19910	19236	0.966148
52	11	27378	25990	0.949302	gsb-n|gsb|zen|FBgn0045759|bin
53	11	22891	21821	0.953257	FBgn0045759|bin|FBgn0004567|FBgn0037735|gsb-n|gsb
54	9	21772	20848	0.95756
55	9	17419	15645	0.898157
56	7	18518	17773	0.959769	FBgn0037207|tll|FBgn0003720|FBgn0015381
57	7	12226	11683	0.955586	His2B
58	6	17450	16684	0.956103	FBgn0035625|FBgn0035625_3|FBgn0086758
59	6	11873	11262	0.948539	FBgn0028996|ara|FBgn0034012
60	6	16915	16123	0.953178	FBgn0035625_2|tll|FBgn0003720
61	6	19141	18072	0.944151
62	6	28067	26769	0.953754	FBgn0028996
63	5	14923	14254	0.95517	FBgn0005558|ey
64	5	11435	10721	0.93756
65	5	11522	11146	0.967367
66	5	15631	14761	0.944341	FBgn0005630|FBgn0005630_2
67	4	9619	9193	0.955713	FBgn0003720|FBgn0015381|tll
68	4	14233	13717	0.963746	FBgn0011701|FBgn0015524|FBgn0052105_2|FBgn0003944|FBgn0040318|FBgn0038852|FBgn0004863_2|FBgn0250756_2|FBgn0000014_3|FBgn0036274_2|FBgn0038833|Antp|FBgn0040318_2|FBgn0008636|FBgn0002941|FBgn0003944_3|FBgn0053980|FBgn0038833_2|FBgn0000095_3|FBgn0000095|FBgn0038852_2|FBgn0052105|zen|FBgn0000061|FBgn0026411|FBgn0250756_3|FBgn0054031_2|FBgn0030058|FBgn0001269|FBgn0053980_2|FBgn0000014|FBgn0026411_2|FB…
69	4	16207	14964	0.923305
70	4	12416	11780	0.948776
71	4	11306	10946	0.968158	FBgn0037207
72	4	13790	13221	0.958738
73	3	10366	10090	0.973374	FBgn0038852_2
74	3	13356	12985	0.972222	fkh
75	3	7637	7418	0.971324
76	3	8224	7662	0.931663	FBgn0259789|FBgn0259789_2
77	3	9889	9460	0.956618	FBgn0000659
78	3	5715	5483	0.959405	FBgn0032587
79	3	8927	7624	0.854038	FBgn0003396_2|FBgn0003396
80	3	4586	4234	0.923245	FBgn0259750
81	3	12996	12209	0.939443
82	3	6293	4710	0.748451	FBgn0259938
83	3	4779	4417	0.924252	FBgn0037207
84	3	6290	5481	0.871383
85	3	6271	6066	0.96731	FBgn0011701|ara|FBgn0038833_2|FBgn0054031|FBgn0038833|FBgn0015524|FBgn0002941|FBgn0003944|FBgn0004795|FBgn0040318|FBgn0054031_2|FBgn0038852|FBgn0004863_2|FBgn0030408|FBgn0052105_2|FBgn0004870_2|FBgn0053980|FBgn0000014_3|Antp|FBgn0038852_2|FBgn0040318_2|FBgn0025334_2|FBgn0250756_2|FBgn0028996_2|FBgn0000095_3|FBgn0003944_3|FBgn0034520|FBgn0052105|FBgn0000095|FBgn0036274_2|en|ftz|FBgn0001269|FBgn005…
86	3	16091	15437	0.959356
87	3	9801	9306	0.949495
88	3	10463	10089	0.964255	fkh
89	3	7664	7422	0.968424	FBgn0004870|bab1
90	3	11091	10693	0.964115	FBgn0035625|FBgn0035625_3
91	2	5923	5496	0.927908
92	2	3423	2478	0.723926	FBgn0037722
93	2	8777	8439	0.96149
94	2	5031	4717	0.937587
95	2	4576	4407	0.963068	FBgn0037207|FBgn0035625_2|tll
96	2	7582	6902	0.910314	z
97	2	5843	5646	0.966284	FBgn0039905
98	2	4842	4717	0.974184	FBgn0001180_2|hb
99	2	5218	4916	0.942123	FBgn0037207|tll
100	2	6096	5769	0.946358
101	2	4217	3381	0.801755	FBgn0003396_2|FBgn0003396|FBgn0014018|FBgn0005630_16|FBgn0000462
102	2	9513	8806	0.925681
103	2	3246	2601	0.801294
104	2	959	680	0.709072	FBgn0003396|FBgn0003396_2
105	2	7620	7298	0.957743
106	2	3595	3300	0.917942
107	2	2190	1729	0.789498
108	2	2509	2437	0.971303	FBgn0004394|FBgn0085424_3|FBgn0085424|nub
109	2	3196	3085	0.965269	FBgn0035824
110	2	17479	17046	0.975227	FBgn0026411|FBgn0000061|FBgn0030058|FBgn0002023_2|FBgn0026411_2|FBgn0011701|FBgn0011701_2|FBgn0000014|FBgn0030058_2|FBgn0052105|FBgn0053980|FBgn0002522|FBgn0002522_2|FBgn0001077_3|FBgn0003267_2|FBgn0029775|FBgn0029775_2|FBgn0000577_3|FBgn0008636|FBgn0015524|FBgn0040318|FBgn0013751|FBgn0034821_2|FBgn0011278_2|FBgn0015524_2|FBgn0020617_2|FBgn0052532_2|FBgn0023489_2|FBgn0003944|FBgn0052105_2|FBgn005…
111	2	5216	4915	0.942293	vnd|FBgn0003986_2|FBgn0002733|FBgn0002734|FBgn0001168|FBgn0002609|FBgn0000591_2|FBgn0002735|FBgn0010109|tin|FBgn0004110_2|FBgn0002631_2|FBgn0002633|FBgn0023076_4|FBgn0041092|FBgn0015014_7|FBgn0041092_2
112	2	3819	3747	0.981147
113	2	4498	3718	0.82659
114	2	10191	9402	0.922579
115	2	6164	5924	0.961064
116	2	5060	4777	0.944071	FBgn0002733
117	1	3272	3137	0.958741
118	1	3871	3783	0.977267	FBgn0004895|fkh
119	1	1931	1749	0.905748	FBgn0086758|FBgn0011723|byn
120	1	385	366	0.950649
121	1	4843	4329	0.893867
122	1	3098	2991	0.965462	FBgn0015381|FBgn0003720|tll
123	1	2817	2667	0.946752
124	1	1211	1045	0.862923
125	1	750	746	0.994667	FBgn0026058|FBgn0023489|FBgn0034821|FBgn0001269|FBgn0020617|FBgn0000061_2|FBgn0003267|FBgn0015561_2|FBgn0015524_2|FBgn0023489_2|FBgn0013751_2|FBgn0052532_2|FBgn0053980|FBgn0000576_3|FBgn0020617_2|FBgn0008646_2|FBgn0000099|FBgn0029775|FBgn0000577|FBgn0034821_2|FBgn0002941_2|FBgn0029775_2|FBgn0003267_2|FBgn0038592|FBgn0008651|FBgn0024184_2|FBgn0000099_3|FBgn0003896_2|FBgn0034520_2|FBgn0052532|FBgn0…
126	1	6478	6180	0.953998	FBgn0000286_5|FBgn0263108
127	1	1890	1823	0.96455	FBgn0085424|FBgn0004394|FBgn0085424_3|nub
128	1	5433	4139	0.761826
129	1	3173	2371	0.747242	usp|FBgn0004666|FBgn0015014_5|FBgn0015014_8|FBgn0262139|FBgn0259938|FBgn0035691
130	1	1713	1707	0.996497	FBgn0085448|ara|FBgn0085448_2|FBgn0000014_2|abd-A|FBgn0024321_2|en|FBgn0024184|FBgn0054031|FBgn0034520_2|FBgn0052532|FBgn0003896_3|FBgn0024321|FBgn0000577_3|FBgn0003896_2|FBgn0004854_2|FBgn0038833_2|FBgn0038833|FBgn0002941_2|FBgn0003896|Ubx|FBgn0034520|FBgn0054031_2|FBgn0030408|FBgn0026411_3|FBgn0025334_2|FBgn0029775_2|FBgn0002941|FBgn0026058_2|FBgn0011701_2|FBgn0015561_2|FBgn0052532_2|FBgn003482…
131	1	824	810	0.98301	FBgn0004394|FBgn0085424_3|FBgn0085424|nub
132	1	6580	6450	0.980243	gsb-n|gsb
133	1	6062	5741	0.947047	FBgn0004652
134	1	631	563	0.892235
135	1	1978	1944	0.982811
136	1	1017	974	0.957719	FBgn0085424_3|FBgn0004394|FBgn0085424|nub
137	1	418	399	0.954545	FBgn0004870|bab1
138	1	5067	4657	0.919084	FBgn0035625|FBgn0035625_3|FBgn0035625_2|FBgn0011723|byn
139	1	3659	3563	0.973763
140	1	2913	2647	0.908685	FBgn0035454
141	1	3532	3167	0.896659	FBgn0086680_2
142	1	2937	2799	0.953013
143	1	2169	1556	0.717381	FBgn0003396_2|FBgn0003396
144	1	3475	3369	0.969496	FBgn0004394|FBgn0085424_3|FBgn0085424|nub
145	1	444	424	0.954955	FBgn0000286_3
146	1	600	580	0.966667	FBgn0030673
147	1	1216	1108	0.911184
148	1	1567	1446	0.922782	h|FBgn0001168_2
149	1	2193	1542	0.703146	FBgn0037722|FBgn0037722_2|usp|FBgn0259938|FBgn0004666|FBgn0015014_5|FBgn0015014_8|FBgn0262139|FBgn0035691|FBgn0004865
150	1	257	247	0.961089	h
151	1	505	489	0.968317	FBgn0259789
152	1	2146	2071	0.965051	FBgn0004394|FBgn0086680_2|FBgn0085424|FBgn0085424_3|nub
153	1	1722	1567	0.909988	ovo
154	1	6223	6101	0.980395	FBgn0000286_5
155	1	627	329	0.524721
156	1	6605	6229	0.943073
157	1	4916	4673	0.95057
158	1	3366	3258	0.967914	FBgn0000286_5|bab1|FBgn0000286_2
159	1	6701	6121	0.913446	FBgn0259789|FBgn0259789_2
160	1	255	248	0.972549	FBgn0000210_9
161	1	764	545	0.713351
162	1	1514	1423	0.939894
163	1	6753	6185	0.915889
164	1	9488	9121	0.96132
165	1	3615	3454	0.955463	FBgn0004567|FBgn0037735|FBgn0003430|abd-A|FBgn0045759_2|FBgn0008636
166	1	2261	2086	0.922601	br-Z1
167	1	2895	2796	0.965803	FBgn0003720|FBgn0015381|tll
168	1	1825	1719	0.941918	FBgn0039905
169	1	4758	4652	0.977722	FBgn0038852_2|FBgn0038833|FBgn0011701|FBgn0011758_2|FBgn0038852|FBgn0003944
170	1	943	705	0.747614
171	1	2840	2697	0.949648
172	1	1002	985	0.983034
173	1	2295	2210	0.962963	FBgn0025334_2
174	1	2432	2288	0.940789
175	1	1182	1123	0.950085
176	1	485	475	0.979381	FBgn0003507_2|FBgn0038391|srp
177	1	3622	3516	0.970734	FBgn0004567|FBgn0037735|FBgn0003430|FBgn0045759_2|FBgn0000659
178	1	6360	6212	0.97673
179	1	1140	1093	0.958772	FBgn0000210|br-Z1
180	1	2237	2165	0.967814
181	1	3643	3529	0.968707
182	1	5075	4035	0.795074	FBgn0004618_2|FBgn0005630_16
183	1	1485	1436	0.967003
		2360777	2242431	0.93318
