# Supplementary material for: De novo prediction of cis-regulatory elements and modules through integrative analysis of a large number of ChIP datasets
Source: BMC Genomics. 2014 Dec 2;15:1047. doi: 10.1186/1471-2164-15-1047 (PMC4265420; doi:10.1186/1471-2164-15-1047)
Supplement: Supplementary file 13 — Additional file 13: Table S4.: Enriched GO terms for the putative target genes of highly conserved putative CRMs. (XLSX 15 KB) [file 12864_2014_6723_MOESM13_ESM.xlsx]

## Sheet: Table S4
Table S4. Enriched GO terms for the putative target genes of highly conserved putative CRMs
Annotation Cluster 1	Enrichment Score: 2.854364532792994
Category	Term	Count	%	PValue	Genes	Fold Enrichment
GOTERM_MF_FAT	GO:0043565~sequence-specific DNA binding	24	3.99334	0.000103899	FBGN0001148, FBGN0024184, FBGN0001320, FBGN0004237, FBGN0085369, FBGN0000061, FBGN0004567, FBGN0000157, FBGN0001138, FBGN0005659, FBGN0036285, FBGN0000492, FBGN0004863, FBGN0000448, FBGN0039411, FBGN0001077, FBGN0020307, FBGN0040318, FBGN0000529, FBGN0011278, FBGN0005638, FBGN0013751, FBGN0033748, FBGN0003896	2.45901
GOTERM_MF_FAT	GO:0003700~transcription factor activity	33	5.49085	0.000214957	FBGN0085369, FBGN0000061, FBGN0004567, FBGN0002733, FBGN0000157, FBGN0001138, FBGN0004880, FBGN0000492, FBGN0004863, FBGN0001077, FBGN0000448, FBGN0020307, FBGN0011278, FBGN0002573, FBGN0001148, FBGN0001320, FBGN0024184, FBGN0027503, FBGN0002631, FBGN0031446, FBGN0005659, FBGN0036285, FBGN0011766, FBGN0004595, FBGN0039411, FBGN0040318, FBGN0000529, FBGN0005638, FBGN0005636, FBGN0013751, FBGN00204…	1.99913
GOTERM_MF_FAT	GO:0003677~DNA binding	55	9.15141	0.000770728	FBGN0004567, FBGN0001138, FBGN0003715, FBGN0017577, FBGN0037051, FBGN0004863, FBGN0001077, FBGN0030899, FBGN0000448, FBGN0035644, FBGN0011278, FBGN0000233, FBGN0001320, FBGN0031444, FBGN0004892, FBGN0031446, FBGN0005659, FBGN0015546, FBGN0011766, FBGN0035213, FBGN0004595, FBGN0039411, FBGN0040318, FBGN0000529, FBGN0023518, FBGN0015542, FBGN0013751, FBGN0020493, FBGN0033748, FBGN0003896, FBGN00042…	1.56157
GOTERM_MF_FAT	GO:0030528~transcription regulator activity	47	7.8203	0.000926742	FBGN0000061, FBGN0085369, FBGN0004567, FBGN0002733, FBGN0000157, FBGN0001138, FBGN0004880, FBGN0000492, FBGN0003719, FBGN0004863, FBGN0000448, FBGN0030899, FBGN0001077, FBGN0010825, FBGN0020307, FBGN0011278, FBGN0001983, FBGN0000233, FBGN0002573, FBGN0001148, FBGN0001320, FBGN0259211, FBGN0024184, FBGN0027503, FBGN0031444, FBGN0002631, FBGN0004892, FBGN0031446, FBGN0005659, FBGN0036285, FBGN00117…	1.62401
GOTERM_BP_FAT	GO:0006355~regulation of transcription, DNA-dependent	40	6.65557	0.0011725	FBGN0085369, FBGN0000061, FBGN0004567, FBGN0002733, FBGN0000157, FBGN0001138, FBGN0000492, FBGN0004863, FBGN0030899, FBGN0001077, FBGN0000448, FBGN0020307, FBGN0011278, FBGN0014396, FBGN0000233, FBGN0001148, FBGN0001320, FBGN0259211, FBGN0033668, FBGN0024184, FBGN0031444, FBGN0002631, FBGN0004892, FBGN0031446, FBGN0005659, FBGN0036285, FBGN0011766, FBGN0003448, FBGN0004595, FBGN0039411, FBGN00403…	1.68977
GOTERM_BP_FAT	GO:0051252~regulation of RNA metabolic process	42	6.98835	0.00236439	FBGN0004237, FBGN0000061, FBGN0085369, FBGN0004567, FBGN0002733, FBGN0000157, FBGN0001138, FBGN0000492, FBGN0004863, FBGN0030899, FBGN0001077, FBGN0000448, FBGN0020307, FBGN0011278, FBGN0014396, FBGN0000233, FBGN0001148, FBGN0001320, FBGN0259211, FBGN0033668, FBGN0024184, FBGN0031444, FBGN0002631, FBGN0004892, FBGN0031446, FBGN0005659, FBGN0036285, FBGN0011766, FBGN0003448, FBGN0004595, FBGN00394…	1.60154
GOTERM_BP_FAT	GO:0006350~transcription	31	5.15807	0.00302049	FBGN0002733, FBGN0004567, FBGN0000157, FBGN0001138, FBGN0033571, FBGN0030899, FBGN0001077, FBGN0000448, FBGN0002573, FBGN0000233, FBGN0001148, FBGN0024184, FBGN0259211, FBGN0001320, FBGN0002631, FBGN0031444, FBGN0004892, FBGN0031446, FBGN0001341, FBGN0036285, FBGN0011766, FBGN0035213, FBGN0004595, FBGN0039411, FBGN0000529, FBGN0023518, FBGN0015805, FBGN0005638, FBGN0015542, FBGN0013751, FBGN00204…	1.74609
GOTERM_BP_FAT	GO:0045449~regulation of transcription	47	7.8203	0.00336766	FBGN0000061, FBGN0085369, FBGN0004567, FBGN0002733, FBGN0000157, FBGN0001138, FBGN0004880, FBGN0000492, FBGN0004863, FBGN0000448, FBGN0030899, FBGN0001077, FBGN0020307, FBGN0011278, FBGN0001983, FBGN0014396, FBGN0000233, FBGN0002573, FBGN0001148, FBGN0001320, FBGN0259211, FBGN0033668, FBGN0024184, FBGN0031444, FBGN0002631, FBGN0004892, FBGN0031446, FBGN0033358, FBGN0005659, FBGN0036285, FBGN00117…	1.52079
Annotation Cluster 2	Enrichment Score: 2.2206601348825297
GOTERM_BP_FAT	GO:0050877~neurological system process	36	5.99002	0.00189272	FBGN0037589, FBGN0041605, FBGN0030897, FBGN0046888, FBGN0020518, FBGN0043532, FBGN0041625, FBGN0041242, FBGN0043539, FBGN0053207, FBGN0013998, FBGN0086693, FBGN0031702, FBGN0002573, FBGN0000206, FBGN0086377, FBGN0004620, FBGN0041232, FBGN0034046, FBGN0000317, FBGN0036019, FBGN0004514, FBGN0040726, FBGN0004516, FBGN0035870, FBGN0034473, FBGN0004595, FBGN0016047, FBGN0033268, FBGN0003328, FBGN00412…	1.70462
GOTERM_BP_FAT	GO:0007606~sensory perception of chemical stimulus	17	2.82862	0.00329646	FBGN0037589, FBGN0041232, FBGN0046888, FBGN0036019, FBGN0004514, FBGN0043532, FBGN0041625, FBGN0040726, FBGN0041242, FBGN0034473, FBGN0035870, FBGN0043539, FBGN0004595, FBGN0033268, FBGN0086693, FBGN0041250, FBGN0039034	2.26551
GOTERM_BP_FAT	GO:0050890~cognition	25	4.15973	0.0043454	FBGN0037589, FBGN0046888, FBGN0043532, FBGN0041625, FBGN0041242, FBGN0043539, FBGN0053207, FBGN0086693, FBGN0002573, FBGN0000206, FBGN0041232, FBGN0000317, FBGN0034046, FBGN0036019, FBGN0004514, FBGN0040726, FBGN0035870, FBGN0034473, FBGN0004595, FBGN0016047, FBGN0033268, FBGN0003328, FBGN0041250, FBGN0015269, FBGN0039034	1.84667
GOTERM_BP_FAT	GO:0007600~sensory perception	21	3.49418	0.00491204	FBGN0037589, FBGN0041232, FBGN0046888, FBGN0000317, FBGN0036019, FBGN0004514, FBGN0043532, FBGN0041625, FBGN0040726, FBGN0041242, FBGN0035870, FBGN0034473, FBGN0004595, FBGN0043539, FBGN0016047, FBGN0033268, FBGN0086693, FBGN0041250, FBGN0039034, FBGN0002573, FBGN0000206	1.96711
Annotation Cluster 3	Enrichment Score: 2.189249740049269
GOTERM_BP_FAT	GO:0007369~gastrulation	11	1.83028	0.000401906	FBGN0033649, FBGN0010389, FBGN0000709, FBGN0011278, FBGN0004359, FBGN0003719, FBGN0003448, FBGN0000233, FBGN0000719, FBGN0003463, FBGN0004863	3.94983
GOTERM_BP_FAT	GO:0001703~gastrulation with mouth forming first	7	1.16473	0.00229046	FBGN0000709, FBGN0004359, FBGN0003719, FBGN0003448, FBGN0000233, FBGN0000719, FBGN0003463	5.02705
GOTERM_BP_FAT	GO:0010004~gastrulation involving germ band extension	7	1.16473	0.00229046	FBGN0000709, FBGN0004359, FBGN0003719, FBGN0003448, FBGN0000233, FBGN0000719, FBGN0003463	5.02705
Annotation Cluster 4	Enrichment Score: 2.097895144952808
GOTERM_BP_FAT	GO:0007444~imaginal disc development	30	4.99168	0.00116671	FBGN0004583, FBGN0000061, FBGN0000157, FBGN0000492, FBGN0003719, FBGN0004863, FBGN0010825, FBGN0003984, FBGN0020307, FBGN0000711, FBGN0026415, FBGN0014135, FBGN0010453, FBGN0035971, FBGN0004892, FBGN0013718, FBGN0000317, FBGN0005592, FBGN0003175, FBGN0011766, FBGN0003448, FBGN0003463, FBGN0086361, FBGN0004197, FBGN0001122, FBGN0004511, FBGN0013751, FBGN0020493, FBGN0005536, FBGN0003896	1.88253
GOTERM_BP_FAT	GO:0035114~imaginal disc-derived appendage morphogenesis	20	3.32779	0.00216033	FBGN0010453, FBGN0000061, FBGN0004892, FBGN0000157, FBGN0000317, FBGN0003175, FBGN0000492, FBGN0003719, FBGN0003463, FBGN0004863, FBGN0086361, FBGN0010825, FBGN0004197, FBGN0003984, FBGN0020307, FBGN0000711, FBGN0001122, FBGN0004511, FBGN0020493, FBGN0005536	2.16347
GOTERM_BP_FAT	GO:0035107~appendage morphogenesis	20	3.32779	0.0024887	FBGN0010453, FBGN0000061, FBGN0004892, FBGN0000157, FBGN0000317, FBGN0003175, FBGN0000492, FBGN0003719, FBGN0003463, FBGN0004863, FBGN0086361, FBGN0010825, FBGN0004197, FBGN0003984, FBGN0020307, FBGN0000711, FBGN0001122, FBGN0004511, FBGN0020493, FBGN0005536	2.13665
GOTERM_BP_FAT	GO:0048737~imaginal disc-derived appendage development	20	3.32779	0.00260589	FBGN0010453, FBGN0000061, FBGN0004892, FBGN0000157, FBGN0000317, FBGN0003175, FBGN0000492, FBGN0003719, FBGN0003463, FBGN0004863, FBGN0086361, FBGN0010825, FBGN0004197, FBGN0003984, FBGN0020307, FBGN0000711, FBGN0001122, FBGN0004511, FBGN0020493, FBGN0005536	2.12785
GOTERM_BP_FAT	GO:0048736~appendage development	20	3.32779	0.00298973	FBGN0010453, FBGN0000061, FBGN0004892, FBGN0000157, FBGN0000317, FBGN0003175, FBGN0000492, FBGN0003719, FBGN0003463, FBGN0004863, FBGN0086361, FBGN0010825, FBGN0004197, FBGN0003984, FBGN0020307, FBGN0000711, FBGN0001122, FBGN0004511, FBGN0020493, FBGN0005536	2.1019
GOTERM_BP_FAT	GO:0048569~post-embryonic organ development	22	3.66057	0.00521992	FBGN0010453, FBGN0000061, FBGN0004892, FBGN0010389, FBGN0000157, FBGN0000317, FBGN0003175, FBGN0000492, FBGN0003719, FBGN0003463, FBGN0004863, FBGN0086361, FBGN0010825, FBGN0004197, FBGN0003984, FBGN0020307, FBGN0033649, FBGN0000711, FBGN0001122, FBGN0004511, FBGN0020493, FBGN0005536	1.91507
GOTERM_BP_FAT	GO:0035120~post-embryonic appendage morphogenesis	18	2.99501	0.00720397	FBGN0010453, FBGN0004892, FBGN0000157, FBGN0000317, FBGN0003175, FBGN0000492, FBGN0003719, FBGN0003463, FBGN0086361, FBGN0010825, FBGN0004197, FBGN0003984, FBGN0020307, FBGN0000711, FBGN0001122, FBGN0004511, FBGN0020493, FBGN0005536	2.03215
GOTERM_BP_FAT	GO:0007476~imaginal disc-derived wing morphogenesis	17	2.82862	0.00998611	FBGN0010453, FBGN0000157, FBGN0000317, FBGN0003175, FBGN0000492, FBGN0003719, FBGN0003463, FBGN0086361, FBGN0010825, FBGN0004197, FBGN0003984, FBGN0020307, FBGN0000711, FBGN0001122, FBGN0004511, FBGN0020493, FBGN0005536	2.01609
GOTERM_BP_FAT	GO:0007472~wing disc morphogenesis	17	2.82862	0.0108183	FBGN0010453, FBGN0000157, FBGN0000317, FBGN0003175, FBGN0000492, FBGN0003719, FBGN0003463, FBGN0086361, FBGN0010825, FBGN0004197, FBGN0003984, FBGN0020307, FBGN0000711, FBGN0001122, FBGN0004511, FBGN0020493, FBGN0005536	1.99776
GOTERM_BP_FAT	GO:0035220~wing disc development	20	3.32779	0.0121252	FBGN0010453, FBGN0035971, FBGN0013718, FBGN0000157, FBGN0000317, FBGN0003175, FBGN0000492, FBGN0003719, FBGN0003463, FBGN0086361, FBGN0010825, FBGN0004197, FBGN0003984, FBGN0020307, FBGN0000711, FBGN0001122, FBGN0004511, FBGN0020493, FBGN0005536, FBGN0003896	1.8401
GOTERM_BP_FAT	GO:0007552~metamorphosis	24	3.99334	0.0124096	FBGN0010453, FBGN0000061, FBGN0004892, FBGN0000157, FBGN0000317, FBGN0040383, FBGN0003175, FBGN0035107, FBGN0000492, FBGN0003719, FBGN0003463, FBGN0004863, FBGN0035823, FBGN0000448, FBGN0086361, FBGN0010825, FBGN0004197, FBGN0003984, FBGN0020307, FBGN0000711, FBGN0001122, FBGN0004511, FBGN0020493, FBGN0005536	1.71404
GOTERM_BP_FAT	GO:0007560~imaginal disc morphogenesis	20	3.32779	0.0134842	FBGN0010453, FBGN0000061, FBGN0004892, FBGN0000157, FBGN0000317, FBGN0003175, FBGN0000492, FBGN0003719, FBGN0003463, FBGN0004863, FBGN0086361, FBGN0010825, FBGN0004197, FBGN0003984, FBGN0020307, FBGN0000711, FBGN0001122, FBGN0004511, FBGN0020493, FBGN0005536	1.82066
GOTERM_BP_FAT	GO:0048563~post-embryonic organ morphogenesis	20	3.32779	0.0134842	FBGN0010453, FBGN0000061, FBGN0004892, FBGN0000157, FBGN0000317, FBGN0003175, FBGN0000492, FBGN0003719, FBGN0003463, FBGN0004863, FBGN0086361, FBGN0010825, FBGN0004197, FBGN0003984, FBGN0020307, FBGN0000711, FBGN0001122, FBGN0004511, FBGN0020493, FBGN0005536	1.82066
Annotation Cluster 5	Enrichment Score: 1.9122682414670138
GOTERM_BP_FAT	GO:0007369~gastrulation	11	1.83028	0.000401906	FBGN0033649, FBGN0010389, FBGN0000709, FBGN0011278, FBGN0004359, FBGN0003719, FBGN0003448, FBGN0000233, FBGN0000719, FBGN0003463, FBGN0004863	3.94983
GOTERM_BP_FAT	GO:0007498~mesoderm development	10	1.66389	0.00818145	FBGN0033649, FBGN0000711, FBGN0010389, FBGN0005592, FBGN0028543, FBGN0011278, FBGN0003448, FBGN0000719, FBGN0004863, FBGN0001077	2.84104
Annotation Cluster 6	Enrichment Score: 1.8546112463679028
GOTERM_BP_FAT	GO:0007431~salivary gland development	13	2.16306	0.00726756	FBGN0001148, FBGN0010453, FBGN0010389, FBGN0005592, FBGN0040383, FBGN0035107, FBGN0035823, FBGN0004197, FBGN0033791, FBGN0003328, FBGN0002543, FBGN0000633, FBGN0000719	2.41795
GOTERM_BP_FAT	GO:0035272~exocrine system development	13	2.16306	0.00726756	FBGN0001148, FBGN0010453, FBGN0010389, FBGN0005592, FBGN0040383, FBGN0035107, FBGN0035823, FBGN0004197, FBGN0033791, FBGN0003328, FBGN0002543, FBGN0000633, FBGN0000719	2.41795
GOTERM_BP_FAT	GO:0048732~gland development	14	2.32945	0.0101355	FBGN0001148, FBGN0010453, FBGN0010389, FBGN0005592, FBGN0040383, FBGN0035107, FBGN0003463, FBGN0035823, FBGN0004197, FBGN0033791, FBGN0003328, FBGN0002543, FBGN0000633, FBGN0000719	2.22054
Annotation Cluster 7	Enrichment Score: 1.714842781154371
GOTERM_BP_FAT	GO:0007419~ventral cord development	7	1.16473	0.00101792	FBGN0001148, FBGN0259211, FBGN0002543, FBGN0010389, FBGN0001122, FBGN0000492, FBGN0004595	5.83787
Annotation Cluster 8	Enrichment Score: 1.669737249690208
GOTERM_BP_FAT	GO:0048870~cell motility	16	2.66223	0.00565969	FBGN0001320, FBGN0014135, FBGN0010453, FBGN0010389, FBGN0005659, FBGN0005592, FBGN0032368, FBGN0001077, FBGN0039411, FBGN0003984, FBGN0003328, FBGN0002543, FBGN0011278, FBGN0005638, FBGN0010452, FBGN0085408	2.21206
GOTERM_BP_FAT	GO:0016477~cell migration	15	2.49584	0.00757018	FBGN0001320, FBGN0014135, FBGN0010453, FBGN0010389, FBGN0005659, FBGN0005592, FBGN0001077, FBGN0039411, FBGN0003984, FBGN0003328, FBGN0002543, FBGN0011278, FBGN0005638, FBGN0010452, FBGN0085408	2.21601
GOTERM_BP_FAT	GO:0051674~localization of cell	16	2.66223	0.00863239	FBGN0001320, FBGN0014135, FBGN0010453, FBGN0010389, FBGN0005659, FBGN0005592, FBGN0032368, FBGN0001077, FBGN0039411, FBGN0003984, FBGN0003328, FBGN0002543, FBGN0011278, FBGN0005638, FBGN0010452, FBGN0085408	2.11048
GOTERM_BP_FAT	GO:0006928~cell motion	21	3.49418	0.0139592	FBGN0001320, FBGN0014135, FBGN0010453, FBGN0022382, FBGN0010389, FBGN0005659, FBGN0005592, FBGN0032368, FBGN0039411, FBGN0001077, FBGN0003984, FBGN0003328, FBGN0002543, FBGN0016061, FBGN0011278, FBGN0005638, FBGN0005636, FBGN0020493, FBGN0010452, FBGN0085408, FBGN0003896	1.78007
Annotation Cluster 9	Enrichment Score: 1.5620537754867292
GOTERM_BP_FAT	GO:0030030~cell projection organization	27	4.49251	0.00177176	FBGN0085369, FBGN0004880, FBGN0003984, FBGN0011278, FBGN0001983, FBGN0002573, FBGN0031829, FBGN0014135, FBGN0001320, FBGN0010453, FBGN0022382, FBGN0000317, FBGN0005592, FBGN0011766, FBGN0003448, FBGN0004595, FBGN0016047, FBGN0003328, FBGN0002543, FBGN0004055, FBGN0016061, FBGN0015805, FBGN0001122, FBGN0005636, FBGN0020493, FBGN0005536, FBGN0003896	1.91244
GOTERM_BP_FAT	GO:0048813~dendrite morphogenesis	12	1.99667	0.00532912	FBGN0001320, FBGN0016047, FBGN0085369, FBGN0004880, FBGN0011278, FBGN0001983, FBGN0015805, FBGN0011766, FBGN0005636, FBGN0002573, FBGN0003448, FBGN0004595	2.65163
GOTERM_BP_FAT	GO:0016358~dendrite development	12	1.99667	0.00532912	FBGN0001320, FBGN0016047, FBGN0085369, FBGN0004880, FBGN0011278, FBGN0001983, FBGN0015805, FBGN0011766, FBGN0005636, FBGN0002573, FBGN0003448, FBGN0004595	2.65163
GOTERM_BP_FAT	GO:0000902~cell morphogenesis	28	4.6589	0.0115272	FBGN0085369, FBGN0004880, FBGN0027605, FBGN0011278, FBGN0000633, FBGN0001983, FBGN0002573, FBGN0031829, FBGN0086377, FBGN0014135, FBGN0001320, FBGN0010453, FBGN0022382, FBGN0011766, FBGN0003448, FBGN0004595, FBGN0016047, FBGN0014388, FBGN0003328, FBGN0002543, FBGN0004055, FBGN0016061, FBGN0015805, FBGN0005636, FBGN0004511, FBGN0020493, FBGN0085408, FBGN0003896	1.63777
Annotation Cluster 10	Enrichment Score: 1.5408084890908738
GOTERM_BP_FAT	GO:0010002~cardioblast differentiation	4	0.665557	0.0121715	FBGN0033649, FBGN0002543, FBGN0010389, FBGN0000633	7.9549
Annotation Cluster 11	Enrichment Score: 1.5106896315155647
GOTERM_BP_FAT	GO:0048729~tissue morphogenesis	20	3.32779	0.00314212	FBGN0259211, FBGN0014135, FBGN0010453, FBGN0010389, FBGN0005592, FBGN0003448, FBGN0004863, FBGN0039411, FBGN0014388, FBGN0033649, FBGN0003328, FBGN0000633, FBGN0011278, FBGN0001122, FBGN0000719, FBGN0020493, FBGN0005536, FBGN0010452, FBGN0086377, FBGN0003896	2.09339
GOTERM_BP_FAT	GO:0007426~tracheal outgrowth, open tracheal system	5	0.831947	0.0077105	FBGN0014135, FBGN0259211, FBGN0014388, FBGN0002543, FBGN0005592	6.15558
GOTERM_BP_FAT	GO:0007429~secondary branching, open tracheal system	3	0.499168	0.00844263	FBGN0014135, FBGN0014388, FBGN0005592	19.3901
sum (total 601, unique: 134 )	473 gene clustered	958
