# Supplementary material for: De novo prediction of cis-regulatory elements and modules through integrative analysis of a large number of ChIP datasets
Source: BMC Genomics. 2014 Dec 2;15:1047. doi: 10.1186/1471-2164-15-1047 (PMC4265420; doi:10.1186/1471-2164-15-1047)
Supplement: Supplementary file 14 — Additional file 14: Table S5.: Enriched GO terms for the putative target genes of highly non-conserved putative CRMs. (XLSX 20 KB) [file 12864_2014_6723_MOESM14_ESM.xlsx]

## Sheet: Table S5
Table S5. Enriched GO terms for the putative target genes of highly non-conserved putative CRMs
Annotation Cluster 1	Enrichment Score: 8.132892023097044
Category	Term	Count	%	PValue	Genes	List Total	Pop Hits	Pop Total	Fold Enrichment
GOTERM_CC_FAT	GO:0031224~intrinsic to membrane	261	12.7131	4.21455e-09	FBGN0033039, FBGN0250874, FBGN0032946, FBGN0032593, FBGN0067783, FBGN0028668, FBGN0013342, FBGN0032943, FBGN0052091, FBGN0035558, FBGN0051760, FBGN0029508, FBGN0038404, FBGN0035287, FBGN0040031, FBGN0003429, FBGN0087012, FBGN0023416, FBGN0036934, FBGN0032416, FBGN0004179, FBGN0050361, FBGN0040037, FBGN0000037, FBGN0040849, FBGN0030658, FBGN0000039, FBGN0031681, FBGN0000038, FBGN0030298, FBGN00468…	677	1382	4786	1.33511
GOTERM_CC_FAT	GO:0005886~plasma membrane	164	7.98831	9.60317e-09	FBGN0032946, FBGN0013342, FBGN0045442, FBGN0010482, FBGN0051760, FBGN0085503, FBGN0004622, FBGN0033032, FBGN0030437, FBGN0086711, FBGN0035610, FBGN0002921, FBGN0031936, FBGN0003429, FBGN0039927, FBGN0039928, FBGN0058005, FBGN0011829, FBGN0087012, FBGN0030016, FBGN0033744, FBGN0003366, FBGN0032416, FBGN0004179, FBGN0259240, FBGN0040037, FBGN0050361, FBGN0000241, FBGN0000037, FBGN0000039, FBGN00000…	677	781	4786	1.48449
GOTERM_CC_FAT	GO:0016021~integral to membrane	256	12.4696	9.86639e-09	FBGN0033039, FBGN0250874, FBGN0032946, FBGN0032593, FBGN0067783, FBGN0028668, FBGN0013342, FBGN0032943, FBGN0052091, FBGN0035558, FBGN0051760, FBGN0029508, FBGN0038404, FBGN0035287, FBGN0040031, FBGN0003429, FBGN0087012, FBGN0023416, FBGN0036934, FBGN0032416, FBGN0050361, FBGN0040037, FBGN0000037, FBGN0040849, FBGN0030658, FBGN0000039, FBGN0031681, FBGN0000038, FBGN0030298, FBGN0046885, FBGN00625…	677	1360	4786	1.33072
Annotation Cluster 2	Enrichment Score: 6.195160766300621
Category	Term	Count	%	PValue	Genes	List Total	Pop Hits	Pop Total	Fold Enrichment
GOTERM_CC_FAT	GO:0044459~plasma membrane part	96	4.67608	9.05045e-08	FBGN0032946, FBGN0085503, FBGN0004622, FBGN0033032, FBGN0035610, FBGN0002921, FBGN0031936, FBGN0003429, FBGN0039927, FBGN0039928, FBGN0058005, FBGN0000241, FBGN0040037, FBGN0000037, FBGN0000039, FBGN0000038, FBGN0030707, FBGN0015286, FBGN0001250, FBGN0027106, FBGN0065096, FBGN0013997, FBGN0015129, FBGN0010215, FBGN0029663, FBGN0003256, FBGN0011288, FBGN0004575, FBGN0000319, FBGN0013984, FBGN00500…	677	405	4786	1.67572
GOTERM_CC_FAT	GO:0031226~intrinsic to plasma membrane	55	2.67901	9.22812e-07	FBGN0032946, FBGN0033494, FBGN0037212, FBGN0015519, FBGN0037963, FBGN0033327, FBGN0085434, FBGN0085503, FBGN0004622, FBGN0004456, FBGN0011672, FBGN0002921, FBGN0031936, FBGN0053296, FBGN0003429, FBGN0039928, FBGN0000180, FBGN0025936, FBGN0040037, FBGN0000241, FBGN0003892, FBGN0000037, FBGN0000039, FBGN0000038, FBGN0036816, FBGN0019985, FBGN0001250, FBGN0004842, FBGN0004647, FBGN0003515, FBGN00517…	677	201	4786	1.93442
GOTERM_CC_FAT	GO:0005887~integral to plasma membrane	53	2.58159	3.10981e-06	FBGN0032946, FBGN0033494, FBGN0037212, FBGN0015519, FBGN0037963, FBGN0033327, FBGN0085434, FBGN0085503, FBGN0004622, FBGN0004456, FBGN0011672, FBGN0002921, FBGN0031936, FBGN0053296, FBGN0003429, FBGN0039928, FBGN0000180, FBGN0025936, FBGN0040037, FBGN0000241, FBGN0003892, FBGN0000037, FBGN0000039, FBGN0000038, FBGN0036816, FBGN0019985, FBGN0001250, FBGN0004842, FBGN0004647, FBGN0003515, FBGN00517…	677	198	4786	1.89232
Annotation Cluster 3	Enrichment Score: 3.93107027689476
Category	Term	Count	%	PValue	Genes	List Total	Pop Hits	Pop Total	Fold Enrichment
GOTERM_MF_FAT	GO:0042165~neurotransmitter binding	26	1.26644	8.22387e-06	FBGN0030707, FBGN0037212, FBGN0004842, FBGN0015519, FBGN0036278, FBGN0085410, FBGN0029723, FBGN0001134, FBGN0036789, FBGN0004622, FBGN0259231, FBGN0003255, FBGN0030437, FBGN0010240, FBGN0035610, FBGN0052547, FBGN0003011, FBGN0053639, FBGN0050106, FBGN0033744, FBGN0036934, FBGN0028961, FBGN0085440, FBGN0000037, FBGN0000039, FBGN0000038	1154	70	7918	2.5485
GOTERM_MF_FAT	GO:0030594~neurotransmitter receptor activity	26	1.26644	8.22387e-06	FBGN0030707, FBGN0037212, FBGN0004842, FBGN0015519, FBGN0036278, FBGN0085410, FBGN0029723, FBGN0001134, FBGN0036789, FBGN0004622, FBGN0259231, FBGN0003255, FBGN0030437, FBGN0010240, FBGN0035610, FBGN0052547, FBGN0003011, FBGN0053639, FBGN0050106, FBGN0033744, FBGN0036934, FBGN0028961, FBGN0085440, FBGN0000037, FBGN0000039, FBGN0000038	1154	70	7918	2.5485
GOTERM_MF_FAT	GO:0001653~peptide receptor activity	18	0.876766	0.000190722	FBGN0035610, FBGN0052547, FBGN0004842, FBGN0051183, FBGN0053639, FBGN0050106, FBGN0036278, FBGN0033744, FBGN0085410, FBGN0029723, FBGN0036934, FBGN0085440, FBGN0028961, FBGN0036789, FBGN0004622, FBGN0259231, FBGN0003255, FBGN0030437	1154	47	7918	2.62775
GOTERM_MF_FAT	GO:0008528~peptide receptor activity, G-protein coupled	18	0.876766	0.000190722	FBGN0035610, FBGN0052547, FBGN0004842, FBGN0051183, FBGN0053639, FBGN0050106, FBGN0036278, FBGN0033744, FBGN0085410, FBGN0029723, FBGN0036934, FBGN0085440, FBGN0028961, FBGN0036789, FBGN0004622, FBGN0259231, FBGN0003255, FBGN0030437	1154	47	7918	2.62775
GOTERM_MF_FAT	GO:0008188~neuropeptide receptor activity	17	0.828057	0.000367093	FBGN0035610, FBGN0052547, FBGN0004842, FBGN0053639, FBGN0050106, FBGN0036278, FBGN0033744, FBGN0085410, FBGN0029723, FBGN0036934, FBGN0028961, FBGN0036789, FBGN0085440, FBGN0004622, FBGN0259231, FBGN0003255, FBGN0030437	1154	45	7918	2.59207
GOTERM_MF_FAT	GO:0042923~neuropeptide binding	17	0.828057	0.000367093	FBGN0035610, FBGN0052547, FBGN0004842, FBGN0053639, FBGN0050106, FBGN0036278, FBGN0033744, FBGN0085410, FBGN0029723, FBGN0036934, FBGN0028961, FBGN0036789, FBGN0085440, FBGN0004622, FBGN0259231, FBGN0003255, FBGN0030437	1154	45	7918	2.59207
GOTERM_MF_FAT	GO:0042277~peptide binding	20	0.974184	0.000916226	FBGN0035610, FBGN0052547, FBGN0004842, FBGN0051183, FBGN0053639, FBGN0050106, FBGN0036278, FBGN0013984, FBGN0033744, FBGN0085410, FBGN0029723, FBGN0036934, FBGN0085440, FBGN0036789, FBGN0004432, FBGN0028961, FBGN0004622, FBGN0259231, FBGN0003255, FBGN0030437	1154	62	7918	2.21334
Annotation Cluster 4	Enrichment Score: 3.304078188029345
GOTERM_BP_FAT	GO:0050890~cognition	78	3.79932	6.79823e-07	FBGN0041604, FBGN0013972, FBGN0043535, FBGN0033039, FBGN0043536, FBGN0032593, FBGN0041229, FBGN0045495, FBGN0085434, FBGN0045497, FBGN0000273, FBGN0000479, FBGN0016919, FBGN0026396, FBGN0003371, FBGN0011672, FBGN0039678, FBGN0026397, FBGN0259108, FBGN0086711, FBGN0037594, FBGN0259481, FBGN0041239, FBGN0045487, FBGN0030016, FBGN0004854, FBGN0045485, FBGN0259243, FBGN0000721, FBGN0003366, FBGN00324…	1016	350	7937	1.74096
GOTERM_BP_FAT	GO:0050877~neurological system process	106	5.16318	6.1014e-06	FBGN0041604, FBGN0013749, FBGN0033039, FBGN0043535, FBGN0043536, FBGN0032593, FBGN0013342, FBGN0004908, FBGN0003371, FBGN0259108, FBGN0086711, FBGN0002921, FBGN0039928, FBGN0035756, FBGN0030016, FBGN0259243, FBGN0003366, FBGN0004179, FBGN0032416, FBGN0053547, FBGN0030298, FBGN0046885, FBGN0062565, FBGN0030103, FBGN0023479, FBGN0041626, FBGN0010015, FBGN0034769, FBGN0041622, FBGN0041247, FBGN00347…	1016	546	7937	1.51662
GOTERM_BP_FAT	GO:0007600~sensory perception	56	2.72772	0.000436313	FBGN0041604, FBGN0013972, FBGN0043535, FBGN0043536, FBGN0032593, FBGN0041229, FBGN0045495, FBGN0085434, FBGN0045497, FBGN0016919, FBGN0026396, FBGN0011672, FBGN0039678, FBGN0026397, FBGN0037594, FBGN0041239, FBGN0030016, FBGN0045487, FBGN0004854, FBGN0045485, FBGN0003366, FBGN0032416, FBGN0030298, FBGN0046885, FBGN0062565, FBGN0030103, FBGN0041626, FBGN0034769, FBGN0041622, FBGN0041247, FBGN00421…	1016	276	7937	1.58505
GOTERM_BP_FAT	GO:0007606~sensory perception of chemical stimulus	41	1.99708	0.00130463	FBGN0046885, FBGN0043535, FBGN0062565, FBGN0030103, FBGN0043536, FBGN0041626, FBGN0041229, FBGN0041622, FBGN0034769, FBGN0041247, FBGN0042129, FBGN0041621, FBGN0034768, FBGN0041245, FBGN0045495, FBGN0085434, FBGN0045497, FBGN0041240, FBGN0045468, FBGN0036009, FBGN0026396, FBGN0011672, FBGN0039678, FBGN0026397, FBGN0030985, FBGN0032096, FBGN0046875, FBGN0037594, FBGN0046879, FBGN0034509, FBGN00412…	1016	194	7937	1.65099
GOTERM_MF_FAT	GO:0005549~odorant binding	31	1.50999	0.00286184	FBGN0062565, FBGN0043535, FBGN0030103, FBGN0043536, FBGN0041626, FBGN0067312, FBGN0034769, FBGN0041622, FBGN0041621, FBGN0034768, FBGN0051438, FBGN0066292, FBGN0067311, FBGN0036009, FBGN0026396, FBGN0036681, FBGN0026397, FBGN0039678, FBGN0030985, FBGN0032096, FBGN0046875, FBGN0037594, FBGN0046879, FBGN0034509, FBGN0030016, FBGN0033727, FBGN0039684, FBGN0033043, FBGN0038888, FBGN0033041, FBGN00302…	1154	124	7918	1.71534
GOTERM_BP_FAT	GO:0007608~sensory perception of smell	20	0.974184	0.0125034	FBGN0062565, FBGN0043535, FBGN0043536, FBGN0032096, FBGN0037594, FBGN0041626, FBGN0034509, FBGN0041622, FBGN0042129, FBGN0041621, FBGN0030016, FBGN0085434, FBGN0033727, FBGN0036009, FBGN0033043, FBGN0026396, FBGN0030298, FBGN0026397, FBGN0039678, FBGN0033041	1016	87	7937	1.79586
Annotation Cluster 5	Enrichment Score: 3.0274872712093686
GOTERM_BP_FAT	GO:0009187~cyclic nucleotide metabolic process	17	0.828057	2.09407e-07	FBGN0013972, FBGN0085386, FBGN0040510, FBGN0051183, FBGN0004852, FBGN0053958, FBGN0040506, FBGN0040507, FBGN0040509, FBGN0023416, FBGN0000479, FBGN0052305, FBGN0038436, FBGN0052301, FBGN0022710, FBGN0085454, FBGN0085370, FBGN0010197	1016	31	7937	4.284
GOTERM_BP_FAT	GO:0009190~cyclic nucleotide biosynthetic process	15	0.730638	1.14142e-06	FBGN0013972, FBGN0085386, FBGN0040510, FBGN0051183, FBGN0053958, FBGN0004852, FBGN0040506, FBGN0040507, FBGN0040509, FBGN0023416, FBGN0052305, FBGN0038436, FBGN0052301, FBGN0022710, FBGN0085454, FBGN0010197	1016	27	7937	4.34
GOTERM_MF_FAT	GO:0009975~cyclase activity	16	0.779347	1.26248e-05	FBGN0013972, FBGN0085386, FBGN0040510, FBGN0051183, FBGN0053958, FBGN0004852, FBGN0040506, FBGN0020909, FBGN0040507, FBGN0040509, FBGN0023416, FBGN0052305, FBGN0038436, FBGN0052301, FBGN0022710, FBGN0085454, FBGN0010197	1154	32	7918	3.43068
GOTERM_BP_FAT	GO:0009123~nucleoside monophosphate metabolic process	20	0.974184	2.01479e-05	FBGN0013972, FBGN0085386, FBGN0086450, FBGN0040510, FBGN0051183, FBGN0004852, FBGN0053958, FBGN0040506, FBGN0040507, FBGN0043025, FBGN0040509, FBGN0052626, FBGN0052305, FBGN0023416, FBGN0000479, FBGN0038436, FBGN0052301, FBGN0022710, FBGN0085454, FBGN0085370, FBGN0010197	1016	54	7937	2.89334
GOTERM_MF_FAT	GO:0016849~phosphorus-oxygen lyase activity	15	0.730638	2.62821e-05	FBGN0013972, FBGN0085386, FBGN0040510, FBGN0051183, FBGN0053958, FBGN0004852, FBGN0040506, FBGN0040507, FBGN0040509, FBGN0023416, FBGN0052305, FBGN0038436, FBGN0052301, FBGN0022710, FBGN0085454, FBGN0010197	1154	30	7918	3.43068
GOTERM_BP_FAT	GO:0009124~nucleoside monophosphate biosynthetic process	18	0.876766	8.98208e-05	FBGN0013972, FBGN0085386, FBGN0086450, FBGN0040510, FBGN0051183, FBGN0004852, FBGN0053958, FBGN0040506, FBGN0040507, FBGN0043025, FBGN0040509, FBGN0052626, FBGN0023416, FBGN0052305, FBGN0038436, FBGN0052301, FBGN0022710, FBGN0085454, FBGN0010197	1016	50	7937	2.81232
GOTERM_MF_FAT	GO:0004016~adenylate cyclase activity	9	0.438383	0.000261248	FBGN0040506, FBGN0040507, FBGN0040509, FBGN0040510, FBGN0052305, FBGN0023416, FBGN0052301, FBGN0022710, FBGN0004852	1154	14	7918	4.41087
GOTERM_BP_FAT	GO:0034404~nucleobase, nucleoside and nucleotide biosynthetic process	34	1.65611	0.00268322	FBGN0013972, FBGN0085386, FBGN0032946, FBGN0086450, FBGN0030573, FBGN0028668, FBGN0053958, FBGN0040506, FBGN0040507, FBGN0043025, FBGN0040509, FBGN0036337, FBGN0052626, FBGN0022710, FBGN0085454, FBGN0085503, FBGN0026602, FBGN0030747, FBGN0040510, FBGN0259214, FBGN0002921, FBGN0037989, FBGN0051183, FBGN0004852, FBGN0030512, FBGN0259221, FBGN0052451, FBGN0052000, FBGN0027779, FBGN0052305, FBGN00234…	1016	158	7937	1.68106
GOTERM_BP_FAT	GO:0034654~nucleobase, nucleoside, nucleotide and nucleic acid biosynthetic process	34	1.65611	0.00268322	FBGN0013972, FBGN0085386, FBGN0032946, FBGN0086450, FBGN0030573, FBGN0028668, FBGN0053958, FBGN0040506, FBGN0040507, FBGN0043025, FBGN0040509, FBGN0036337, FBGN0052626, FBGN0022710, FBGN0085454, FBGN0085503, FBGN0026602, FBGN0030747, FBGN0040510, FBGN0259214, FBGN0002921, FBGN0037989, FBGN0051183, FBGN0004852, FBGN0030512, FBGN0259221, FBGN0052451, FBGN0052000, FBGN0027779, FBGN0052305, FBGN00234…	1016	158	7937	1.68106
GOTERM_BP_FAT	GO:0046058~cAMP metabolic process	6	0.292255	0.00273432	FBGN0052305, FBGN0023416, FBGN0052301, FBGN0022710, FBGN0085370, FBGN0004852	1016	9	7937	5.20801
GOTERM_BP_FAT	GO:0009165~nucleotide biosynthetic process	32	1.55869	0.00465538	FBGN0013972, FBGN0085386, FBGN0032946, FBGN0086450, FBGN0030573, FBGN0028668, FBGN0053958, FBGN0040506, FBGN0040507, FBGN0043025, FBGN0040509, FBGN0052626, FBGN0022710, FBGN0085454, FBGN0085503, FBGN0030747, FBGN0040510, FBGN0259214, FBGN0002921, FBGN0037989, FBGN0051183, FBGN0004852, FBGN0030512, FBGN0259221, FBGN0052451, FBGN0052000, FBGN0027779, FBGN0052305, FBGN0023416, FBGN0038436, FBGN00323…	1016	151	7937	1.65552
KEGG_PATHWAY	dme00230:Purine metabolism	26	1.26644	0.00650212	FBGN0013972, FBGN0085386, FBGN0042092, FBGN0033538, FBGN0020389, FBGN0030573, FBGN0040507, FBGN0040509, FBGN0036337, FBGN0000479, FBGN0052626, FBGN0027559, FBGN0022710, FBGN0085454, FBGN0026602, FBGN0030687, FBGN0050104, FBGN0040510, FBGN0051183, FBGN0002887, FBGN0004852, FBGN0023416, FBGN0052305, FBGN0259101, FBGN0052301, FBGN0004463, FBGN0010197	257	122	2054	1.70326
GOTERM_BP_FAT	GO:0006171~cAMP biosynthetic process	5	0.243546	0.0121529	FBGN0052305, FBGN0023416, FBGN0052301, FBGN0022710, FBGN0004852	1016	8	7937	4.8825
GOTERM_BP_FAT	GO:0046068~cGMP metabolic process	6	0.292255	0.0123516	FBGN0013972, FBGN0085386, FBGN0038436, FBGN0085454, FBGN0051183, FBGN0085370, FBGN0010197	1016	12	7937	3.906
Annotation Cluster 6	Enrichment Score: 2.586388872875803
GOTERM_BP_FAT	GO:0007612~learning	18	0.876766	0.000333626	FBGN0259108, FBGN0033039, FBGN0086711, FBGN0000054, FBGN0014141, FBGN0259481, FBGN0011582, FBGN0003392, FBGN0000636, FBGN0259243, FBGN0000273, FBGN0000479, FBGN0000721, FBGN0259168, FBGN0050418, FBGN0003396, FBGN0003371, FBGN0035770	1016	55	7937	2.55666
GOTERM_BP_FAT	GO:0007611~learning or memory	22	1.0716	0.000480716	FBGN0259108, FBGN0033039, FBGN0023479, FBGN0086711, FBGN0000054, FBGN0010329, FBGN0014141, FBGN0259481, FBGN0004647, FBGN0011582, FBGN0003392, FBGN0000636, FBGN0259243, FBGN0000721, FBGN0000273, FBGN0000479, FBGN0259168, FBGN0001123, FBGN0050418, FBGN0003396, FBGN0003371, FBGN0035770	1016	77	7937	2.232
GOTERM_BP_FAT	GO:0008355~olfactory learning	16	0.779347	0.000648259	FBGN0259108, FBGN0033039, FBGN0086711, FBGN0000054, FBGN0014141, FBGN0259481, FBGN0003392, FBGN0000636, FBGN0259243, FBGN0000273, FBGN0000479, FBGN0259168, FBGN0050418, FBGN0003396, FBGN0003371, FBGN0035770	1016	48	7937	2.604
GOTERM_BP_FAT	GO:0042048~olfactory behavior	24	1.16902	0.00159865	FBGN0259108, FBGN0033039, FBGN0086711, FBGN0000054, FBGN0039647, FBGN0014141, FBGN0259481, FBGN0010905, FBGN0001078, FBGN0085434, FBGN0033727, FBGN0003392, FBGN0000636, FBGN0259243, FBGN0016930, FBGN0000273, FBGN0000479, FBGN0259168, FBGN0050418, FBGN0003396, FBGN0003371, FBGN0035770, FBGN0033041, FBGN0039678	1016	95	7937	1.97356
GOTERM_BP_FAT	GO:0007635~chemosensory behavior	25	1.21773	0.00548912	FBGN0033039, FBGN0014141, FBGN0010905, FBGN0001078, FBGN0085434, FBGN0000636, FBGN0003392, FBGN0004921, FBGN0000273, FBGN0000479, FBGN0003371, FBGN0003396, FBGN0039678, FBGN0259108, FBGN0086711, FBGN0000054, FBGN0039647, FBGN0259481, FBGN0033727, FBGN0259243, FBGN0016930, FBGN0259168, FBGN0050418, FBGN0035770, FBGN0033041	1016	110	7937	1.77546
Annotation Cluster 7	Enrichment Score: 2.249370943661561
GOTERM_BP_FAT	GO:0006811~ion transport	72	3.50706	2.40906e-05	FBGN0032946, FBGN0032593, FBGN0036732, FBGN0037212, FBGN0033494, FBGN0015519, FBGN0028668, FBGN0085434, FBGN0036874, FBGN0001134, FBGN0053181, FBGN0085503, FBGN0039674, FBGN0051634, FBGN0029950, FBGN0039676, FBGN0011672, FBGN0024315, FBGN0085398, FBGN0010240, FBGN0025693, FBGN0001991, FBGN0002921, FBGN0003429, FBGN0039927, FBGN0037000, FBGN0016684, FBGN0085425, FBGN0034730, FBGN0052451, FBGN00202…	1016	346	7937	1.62562
GOTERM_MF_FAT	GO:0046873~metal ion transmembrane transporter activity	41	1.99708	6.87568e-05	FBGN0034965, FBGN0028863, FBGN0032593, FBGN0037212, FBGN0033494, FBGN0015519, FBGN0039424, FBGN0005564, FBGN0085434, FBGN0011589, FBGN0034636, FBGN0066292, FBGN0035113, FBGN0036874, FBGN0001134, FBGN0067311, FBGN0030747, FBGN0039676, FBGN0011672, FBGN0085398, FBGN0011286, FBGN0025693, FBGN0259214, FBGN0001991, FBGN0003429, FBGN0069354, FBGN0037000, FBGN0085425, FBGN0034730, FBGN0052451, FBGN00202…	1154	150	7918	1.87544
GOTERM_BP_FAT	GO:0030001~metal ion transport	40	1.94837	8.08516e-05	FBGN0034965, FBGN0032946, FBGN0036816, FBGN0032593, FBGN0033494, FBGN0036279, FBGN0039424, FBGN0005564, FBGN0011589, FBGN0085434, FBGN0034636, FBGN0066292, FBGN0035113, FBGN0036874, FBGN0067311, FBGN0028704, FBGN0029950, FBGN0039676, FBGN0011672, FBGN0024315, FBGN0085398, FBGN0011286, FBGN0259214, FBGN0001991, FBGN0002921, FBGN0003429, FBGN0051547, FBGN0085425, FBGN0034730, FBGN0052451, FBGN02507…	1016	165	7937	1.89382
GOTERM_MF_FAT	GO:0005261~cation channel activity	33	1.6074	0.000255694	FBGN0034965, FBGN0028863, FBGN0032593, FBGN0033494, FBGN0037212, FBGN0015519, FBGN0039424, FBGN0005564, FBGN0011589, FBGN0085434, FBGN0034636, FBGN0066292, FBGN0035113, FBGN0036874, FBGN0001134, FBGN0067311, FBGN0039676, FBGN0085398, FBGN0011286, FBGN0001991, FBGN0003429, FBGN0069354, FBGN0085425, FBGN0034730, FBGN0020258, FBGN0000180, FBGN0040333, FBGN0033017, FBGN0041585, FBGN0003386, FBGN00000…	1154	118	7918	1.91885
GOTERM_MF_FAT	GO:0022838~substrate specific channel activity	43	2.0945	0.0010223	FBGN0034965, FBGN0030707, FBGN0028863, FBGN0032593, FBGN0052704, FBGN0037212, FBGN0033494, FBGN0015519, FBGN0039424, FBGN0005564, FBGN0011589, FBGN0085434, FBGN0034636, FBGN0066292, FBGN0035113, FBGN0036874, FBGN0001134, FBGN0067311, FBGN0034883, FBGN0039676, FBGN0085398, FBGN0010240, FBGN0011286, FBGN0259215, FBGN0001991, FBGN0003429, FBGN0039927, FBGN0003011, FBGN0069354, FBGN0030385, FBGN00399…	1154	180	7918	1.6391
GOTERM_MF_FAT	GO:0015267~channel activity	44	2.14321	0.00122459	FBGN0034965, FBGN0030707, FBGN0028863, FBGN0032593, FBGN0052704, FBGN0037212, FBGN0033494, FBGN0015519, FBGN0027106, FBGN0039424, FBGN0005564, FBGN0011589, FBGN0085434, FBGN0034636, FBGN0066292, FBGN0035113, FBGN0036874, FBGN0001134, FBGN0067311, FBGN0034883, FBGN0039676, FBGN0085398, FBGN0010240, FBGN0011286, FBGN0259215, FBGN0001991, FBGN0003429, FBGN0039927, FBGN0003011, FBGN0069354, FBGN00303…	1154	187	7918	1.61444
GOTERM_MF_FAT	GO:0022803~passive transmembrane transporter activity	44	2.14321	0.00122459	FBGN0034965, FBGN0030707, FBGN0028863, FBGN0032593, FBGN0052704, FBGN0037212, FBGN0033494, FBGN0015519, FBGN0027106, FBGN0039424, FBGN0005564, FBGN0011589, FBGN0085434, FBGN0034636, FBGN0066292, FBGN0035113, FBGN0036874, FBGN0001134, FBGN0067311, FBGN0034883, FBGN0039676, FBGN0085398, FBGN0010240, FBGN0011286, FBGN0259215, FBGN0001991, FBGN0003429, FBGN0039927, FBGN0003011, FBGN0069354, FBGN00303…	1154	187	7918	1.61444
GOTERM_CC_FAT	GO:0034702~ion channel complex	17	0.828057	0.00152997	FBGN0028675, FBGN0010240, FBGN0001991, FBGN0033494, FBGN0037212, FBGN0003429, FBGN0015519, FBGN0003011, FBGN0005564, FBGN0011589, FBGN0085434, FBGN0034636, FBGN0001134, FBGN0033017, FBGN0003386, FBGN0000039, FBGN0000038	677	52	4786	2.31116
GOTERM_MF_FAT	GO:0005216~ion channel activity	41	1.99708	0.00200714	FBGN0034965, FBGN0030707, FBGN0028863, FBGN0032593, FBGN0052704, FBGN0037212, FBGN0033494, FBGN0015519, FBGN0039424, FBGN0005564, FBGN0011589, FBGN0085434, FBGN0034636, FBGN0066292, FBGN0035113, FBGN0036874, FBGN0001134, FBGN0067311, FBGN0039676, FBGN0085398, FBGN0010240, FBGN0011286, FBGN0259215, FBGN0001991, FBGN0003429, FBGN0039927, FBGN0003011, FBGN0069354, FBGN0030385, FBGN0039916, FBGN00854…	1154	175	7918	1.60752
GOTERM_CC_FAT	GO:0044456~synapse part	27	1.31515	0.00204922	FBGN0030707, FBGN0037212, FBGN0010015, FBGN0015519, FBGN0013342, FBGN0004868, FBGN0015129, FBGN0039900, FBGN0001134, FBGN0053653, FBGN0010240, FBGN0004575, FBGN0025726, FBGN0039927, FBGN0000319, FBGN0039928, FBGN0003011, FBGN0035756, FBGN0039916, FBGN0083228, FBGN0039911, FBGN0004179, FBGN0000037, FBGN0053547, FBGN0016975, FBGN0000039, FBGN0000038	677	104	4786	1.83533
GOTERM_BP_FAT	GO:0006812~cation transport	49	2.38675	0.00264115	FBGN0032946, FBGN0032593, FBGN0033494, FBGN0028668, FBGN0085434, FBGN0036874, FBGN0053181, FBGN0085503, FBGN0039676, FBGN0029950, FBGN0024315, FBGN0011672, FBGN0085398, FBGN0025693, FBGN0002921, FBGN0001991, FBGN0003429, FBGN0037000, FBGN0085425, FBGN0052451, FBGN0034730, FBGN0020258, FBGN0032314, FBGN0040037, FBGN0030449, FBGN0051065, FBGN0034965, FBGN0036816, FBGN0037239, FBGN0036279, FBGN00394…	1016	252	7937	1.519
GOTERM_BP_FAT	GO:0006814~sodium ion transport	20	0.974184	0.00267385	FBGN0085398, FBGN0034965, FBGN0032946, FBGN0036816, FBGN0002921, FBGN0051547, FBGN0039424, FBGN0036279, FBGN0085434, FBGN0066292, FBGN0034730, FBGN0020258, FBGN0250757, FBGN0032314, FBGN0067311, FBGN0028704, FBGN0039676, FBGN0029950, FBGN0051065, FBGN0024315	1016	76	7937	2.05579
GOTERM_MF_FAT	GO:0022836~gated channel activity	27	1.31515	0.0146199	FBGN0030707, FBGN0028863, FBGN0052704, FBGN0033494, FBGN0037212, FBGN0015519, FBGN0005564, FBGN0011589, FBGN0085434, FBGN0034636, FBGN0001134, FBGN0010240, FBGN0259215, FBGN0011286, FBGN0001991, FBGN0003429, FBGN0039927, FBGN0069354, FBGN0003011, FBGN0039916, FBGN0030385, FBGN0085425, FBGN0033017, FBGN0041585, FBGN0003386, FBGN0000039, FBGN0000038	1154	116	7918	1.59704
Annotation Cluster 8	Enrichment Score: 1.9675698224422762
GOTERM_BP_FAT	GO:0015674~di-, tri-valent inorganic cation transport	13	0.63322	0.00200206	FBGN0011286, FBGN0032593, FBGN0259214, FBGN0001991, FBGN0052451, FBGN0036874, FBGN0035113, FBGN0040333, FBGN0041585, FBGN0030449, FBGN0028704, FBGN0015222, FBGN0011672	1016	38	7937	2.67253
GOTERM_BP_FAT	GO:0006816~calcium ion transport	10	0.487092	0.010314	FBGN0052451, FBGN0032593, FBGN0011286, FBGN0259214, FBGN0035113, FBGN0036874, FBGN0001991, FBGN0040333, FBGN0041585, FBGN0028704	1016	30	7937	2.604
Annotation Cluster 9	Enrichment Score: 1.6173107689357278
GOTERM_BP_FAT	GO:0017157~regulation of exocytosis	4	0.194837	0.0170721	FBGN0053653, FBGN0086913, FBGN0033876, FBGN0053547	1016	5	7937	6.24961
GOTERM_BP_FAT	GO:0051046~regulation of secretion	5	0.243546	0.0196878	FBGN0053653, FBGN0086913, FBGN0023091, FBGN0033876, FBGN0053547	1016	9	7937	4.34
Annotation Cluster 10	Enrichment Score: 1.5275223007369676
GOTERM_BP_FAT	GO:0006468~protein amino acid phosphorylation	52	2.53288	0.000924675	FBGN0085386, FBGN0000274, FBGN0032650, FBGN0052666, FBGN0000273, FBGN0033754, FBGN0036544, FBGN0037218, FBGN0003091, FBGN0028410, FBGN0011739, FBGN0003371, FBGN0259680, FBGN0031441, FBGN0011829, FBGN0031643, FBGN0045980, FBGN0000721, FBGN0003366, FBGN0020412, FBGN0031730, FBGN0025936, FBGN0000826, FBGN0027101, FBGN0016126, FBGN0020386, FBGN0086899, FBGN0259678, FBGN0002938, FBGN0260798, FBGN00206…	1016	259	7937	1.56843
GOTERM_BP_FAT	GO:0006796~phosphate metabolic process	92	4.48125	0.00490709	FBGN0085386, FBGN0250874, FBGN0030853, FBGN0028668, FBGN0000274, FBGN0032650, FBGN0021796, FBGN0052666, FBGN0000273, FBGN0036544, FBGN0033754, FBGN0037218, FBGN0260008, FBGN0003091, FBGN0011739, FBGN0019624, FBGN0028410, FBGN0003371, FBGN0243512, FBGN0031441, FBGN0035392, FBGN0259680, FBGN0032833, FBGN0040076, FBGN0040705, FBGN0011829, FBGN0031643, FBGN0045980, FBGN0020412, FBGN0003366, FBGN00007…	1016	551	7937	1.30436
GOTERM_BP_FAT	GO:0006793~phosphorus metabolic process	92	4.48125	0.00490709	FBGN0085386, FBGN0250874, FBGN0030853, FBGN0028668, FBGN0000274, FBGN0032650, FBGN0021796, FBGN0052666, FBGN0000273, FBGN0036544, FBGN0033754, FBGN0037218, FBGN0260008, FBGN0003091, FBGN0011739, FBGN0019624, FBGN0028410, FBGN0003371, FBGN0243512, FBGN0031441, FBGN0035392, FBGN0259680, FBGN0032833, FBGN0040076, FBGN0040705, FBGN0011829, FBGN0031643, FBGN0045980, FBGN0020412, FBGN0003366, FBGN00007…	1016	551	7937	1.30436
GOTERM_MF_FAT	GO:0004672~protein kinase activity	57	2.77642	0.0088538	FBGN0085386, FBGN0000274, FBGN0032650, FBGN0052666, FBGN0021796, FBGN0000273, FBGN0033754, FBGN0036544, FBGN0037218, FBGN0053554, FBGN0003091, FBGN0028410, FBGN0011739, FBGN0003371, FBGN0259680, FBGN0031441, FBGN0011829, FBGN0031643, FBGN0045980, FBGN0086906, FBGN0259243, FBGN0020412, FBGN0000721, FBGN0003366, FBGN0031730, FBGN0025936, FBGN0000826, FBGN0016126, FBGN0027101, FBGN0020386, FBGN00868…	1154	283	7918	1.38197
GOTERM_MF_FAT	GO:0004674~protein serine/threonine kinase activity	43	2.0945	0.0102722	FBGN0016126, FBGN0027101, FBGN0020386, FBGN0086899, FBGN0259678, FBGN0000274, FBGN0032650, FBGN0260798, FBGN0002938, FBGN0020621, FBGN0052666, FBGN0003079, FBGN0052944, FBGN0000273, FBGN0036544, FBGN0037218, FBGN0038167, FBGN0003256, FBGN0003091, FBGN0011739, FBGN0028410, FBGN0005666, FBGN0003371, FBGN0039908, FBGN0046706, FBGN0031441, FBGN0259680, FBGN0035089, FBGN0053519, FBGN0010355, FBGN00316…	1154	203	7918	1.45339
GOTERM_BP_FAT	GO:0016310~phosphorylation	71	3.45835	0.0135453	FBGN0085386, FBGN0030853, FBGN0028668, FBGN0000274, FBGN0032650, FBGN0052666, FBGN0021796, FBGN0000273, FBGN0033754, FBGN0036544, FBGN0037218, FBGN0260008, FBGN0003091, FBGN0011739, FBGN0028410, FBGN0019624, FBGN0003371, FBGN0259680, FBGN0031441, FBGN0032833, FBGN0040705, FBGN0011829, FBGN0031643, FBGN0045980, FBGN0020412, FBGN0000721, FBGN0003366, FBGN0031730, FBGN0025936, FBGN0000826, FBGN00378…	1016	425	7937	1.30506
sum (total 2053, unique:481 )	1734 gene clustered	1973
